# Supplementary material for: Stratified Effects of Tillage and Crop Rotations on Soil Microbes in Carbon and Nitrogen Cycles at Different Soil Depths in Long-Term Corn, Soybean, and Wheat Cultivation
Source: Microorganisms. 2024 Aug 10;12(8):1635. doi: 10.3390/microorganisms12081635 (PMC11356494; doi:10.3390/microorganisms12081635)
Supplement: Supplementary file 1 [file microorganisms-12-01635-s001.zip]

Archive with 1 entries (1 files):
- microorganisms-3140528-supplementary.pdf
